# Supplementary material for: The association between dietary isoflavones intake and gastric cancer risk: a meta-analysis of epidemiological studies
Source: BMC Public Health. 2018 Apr 17;18:510. doi: 10.1186/s12889-018-5424-7 (PMC5905165; doi:10.1186/s12889-018-5424-7)
Supplement: Supplementary file 1 — Data extraction from included studies. (XLSX 15 kb) [file 12889_2018_5424_MOESM1_ESM.xlsx]

## Sheet: Sheet1
no.	the name of first author	publication year	country	studyid	area	source of control	study design	follow-up years/survey time	the rang of age	isoflavones assessment	histological type	sex	number of cases	number of controls	N		P value/P trend	conclusion	OR	LL	UL	Adjustment for covariates
6	Hara	2012	Japan	Hara2012	Asia	population	cohort	5y	45-74	138-item FFQ		male			39569	Hara2012	0.96	no markedly association	1	0.81	1.24	age,public health center area,BMI, smoking status, ethanol intake, family history of gastric cancer, vegetable intake, fruit intake, fish intake, salt intake, and total energy intake
6	Hara	2012	Japan	Hara2012	Asia	population	cohort	5y	45-74	138-item FFQ		female			45312	Hara2012	0.6	no association	1.07	0.77	1.5	age, public center area, BMI, smoking status, ethanol intake, family history of gastric cancer, vegetable intake, fruit intake, fish intake, salt intake, total energy intake, and menopausal status.
7	Wada	2015	Japan	Wada2015	Asia	population	cohort	16y	>35	169-item semiquantitative FFQ		male			14219	Wada2015		no association	0.81	0.6	1.09	age, body mass index, physical activity score, smoking status, alcohol consumption, energy-adjusted salt intake, years of education
7	Wada	2015	Japan	Wada2015	Asia	population	cohort	16y	>35	169-item semiquantitative FFQ		female			16573	Wada2015		inverse association	0.6	0.37	0.98	age, body mass index, physical activity score, smoking status, alcohol consumption, energy-adjusted salt intake, years of education, menopausal status
11	Rossi	2010	Italy	Rossi2010	Europe	hospital	case-control		22-80	A satisfactorily reproducible and valid FFQ			230	547	777	Woo2014		no association	0.88	0.53	1.46	sex, age, education, calendar year of interview, body mass index,tobacco smoking,Total energy intake
9	Lagiou	2004	Boston	Lagiou2004	America	hospital	case-control		?	80-item FFQ	adenocarcinoma gastric		110	100	210	Woo2014		no inverse association	1.16	0.73	1.84	age, gender, place of birth, body mass index, height, years of education, smoking habits and duration of smoking,alcohol consumption, and total energy intake,fruit and vegetable consumption
10	Petrick	2015	America	Petrick2015	America	population	case-control		30-79	104-item FFQ	Gastric cardia adenocarcinoma		248	662	910	Rossi2010		no association	1.56	0.93	2.6	proxy status，income，education， cigarette smoking，alcohol consumption，BMI
10	Petrick	2015	America	Petrick2015	America	population	case-control		30-79	104-item FFQ	gastric adenocarcinoma		341	662	1003	Lagiou2004		no association	1.5	0.96	2.37	proxy status，income，education， cigarette smoking，alcohol consumption，BMI
12	Woo	2014	Korea	Woo2014	Asia	hospital	case-control		35-75	103-item FFQ		male	208	208	416	Petrick2015	0.694	no association	0.98	0.56	1.73	age, total energy intake, H. pyloristatus, occupation, smoking status, alcohol consumption status, BMI, physical activity, and consumption of pickled vegetables and red and processed meat, consumption of fruits and vegetables
12	Woo	2014	Korea	Woo2014	Asia	hospital	case-control		35-75	103-item FFQ		female	126	126	252	Petrick2015	0.259	no association	0.67	0.31	1.47	age, total energy intake, H. pyloristatus, occupation, smoking status, alcohol consumption status, BMI, physical activity, and consumption of pickled vegetables and red and processed meat, consumption of fruits and vegetables
8	Zamora-Ros	2012	European	Zamora-Ros2012	Europe	population	cohort	11y	35-70	validate self-administered FFQ	gastric adenocarcinoma	male			142239	Zamora-Ros2012	0.77	no association	0.77	0.5	1.18	age, BMI,educational level,smoking status, physical activity, alcohol intake at recruitment,energy intake,daily consumption of fruit, vegetables, and red and processed meat,
8	Zamora-Ros	2012	European	Zamora-Ros2012	Europe	population	cohort	11y	35-70	validate self-administered FFQ	gastric adenocarcinoma	female			335073	Zamora-Ros2012	1.05	no association	1.05	0.61	1.82	age, BMI,educational level,smoking status, physical activity, alcohol intake at recruitment,energy intake,daily consumption of fruit, vegetables, and red and processed meat,

## Sheet: Forest graph
studyid	OR	LL	UL
Hara2012	1	0.81	1.24
Hara2012	1.07	0.77	1.5
Wada2015	0.81	0.6	1.09
Wada2015	0.6	0.37	0.98
Rossi2010	0.88	0.53	1.46
Lagiou2004	1.16	0.73	1.84
Petrick2015	1.56	0.93	2.6
Petrick2015	1.5	0.96	2.37
Woo2014	0.85	0.54	1.35
Zamora-Ros2012	0.77	0.5	1.18
Zamora-Ros2012	1.05	0.61	1.82
